# Supplementary material for: Self-Assembled Amphiphilic Chitosan Nanomicelles: Synthesis, Characterization and Antibacterial Activity
Source: Biomolecules. 2023 Oct 30;13(11):1595. doi: 10.3390/biom13111595 (PMC10669896; doi:10.3390/biom13111595)
Supplement: Supplementary file 1 [file biomolecules-13-01595-s001.zip]

Archive with 1 entries (1 files):
- biomolecules-2650122-supplementary.pdf
